# Supplementary material for: Automating eligibility assessment and enrollment for sugammadex administration within an integrated perioperative workflow
Source: JAMIA Open. 2026 Feb 17;9(1):ooag021. doi: 10.1093/jamiaopen/ooag021 (PMC12932941; doi:10.1093/jamiaopen/ooag021)
Supplement: ooag021_Supplementary_Data [file ooag021_supplementary_data.zip]

Archive with 3 entries (3 files):
- Supplemental Figure Dashboard.docx
- Supplementary Table 1 Group Comp.docx
- Supplementary Table 2 Sugammadex Outcomes.docx
